# Supplementary material for: A Scoping Review of the Challenges and Future Perspectives in the Use of Alpha-Emitters for Metastatic Ovarian Cancer
Source: Molecules. 2026 Mar 18;31(6):1019. doi: 10.3390/molecules31061019 (PMC13029560; doi:10.3390/molecules31061019)
Supplement: Supplementary file 1 [file molecules-31-01019-s001.zip]

Archive with 1 entries (1 files):
- molecules-4155550-supplementary.pdf
